# Supplementary material for: Integrated Analysis of the Metabolome and Transcriptome on Anthocyanin Biosynthesis in Four Developmental Stages of Cerasus humilis Peel Coloration
Source: Int J Mol Sci. 2021 Nov 2;22(21):11880. doi: 10.3390/ijms222111880 (PMC8585068; doi:10.3390/ijms222111880)
Supplement: Supplementary file 1 [file ijms-22-11880-s001.zip]

Archive with 7 entries (7 files):
- Supplementary Figures.pdf
- Table S1.xlsx
- Table S2.xlsx
- Table S3.xlsx
- Table S4.xlsx
- Table S5.xlsx
- Table S6.xlsx
