# Supplementary material for: Integrated Analysis of the Metabolome and Transcriptome on Anthocyanin Biosynthesis in Four Developmental Stages of Cerasus humilis Peel Coloration
Source: Int J Mol Sci. 2021 Nov 2;22(21):11880. doi: 10.3390/ijms222111880 (PMC8585068; doi:10.3390/ijms222111880)
Supplement: Supplementary file 1 [file ijms-22-11880-s001.zip › Table S1.xlsx]

## Sheet: Sheet1
Table S1. Differentially accumulated anthocyanins during the ripening process in C. humilis fruit peel.
Index	Q1 (Da)	Q3 (Da)	Molecular Weight (Da)	Compounds	S1	SE	S2	SE	S3	SE	S4	SE
pma1590	463	301.1	463	Peonidin O-hexoside	9	0	173000	130590	863000	140201	4880000	800841
pmb0542	535	287.2	535	Cyanidin 3-O-malonylhexoside	9	0	9	0	9	0	64900	35450.1
pmb0545	477	315.1	477	Rosinidin O-hexoside	115000	20950.5	84600	9454.38	103000	6378.84	85700	14220.2
pmb0837	577	289.1	576	Procyanidin A3	1620000	656085	1560000	588980	2110000	540208	904000	231212
pmb2957	465	285.2	466	Cyanidin O-syringic acid	12200	17199.7	635000	799681	6660000	2.50936e+06	77700000	2.76135e+07
pmb2962	473	269.1	474	Pelargonidin O-acetylhexoside	9	0	5400	7622.14	29200	12929.5	427000	302610
pme0094	447	285.1	448	Cyanidin 3-O-glucoside (Kuromanin)	9	0	92600	130947	934000	317821	8810000	2.56834e+06
pme0431	577	289.1	576	Procyanidin A1	1390000	266080	1990000	251944	6500000	2.75097e+06	5340000	2.99564e+06
pme0432	575	287.1	576	Procyanidin A2	39600	15610	63100	27076.7	75300	37240.6	48400	28379
pme0434	577	125.2	578	Procyanidin B2	7560000	2.98265e+06	4750000	1.5681e+06	6430000	322572	5290000	574112
pme0436	577	125.2	578	Procyanidin B3	10000000	1.39464e+06	7730000	1.96137e+06	6700000	3.50773e+06	5700000	1.98982e+06
pme1773	595	287.2	595	Cyanidin 3-O-rutinoside (Keracyanin)	9	0	300000	330031	3540000	2.15899e+06	75000000	4.54187e+07
pme1777	611	287.1	611	Cyanidin 3,5-O-diglucoside (Cyanin)	9	0	9	0	50800	19056.3	650000	502724
pme3392	433	271.1	433	Pelargonidin 3-O-beta-D-glucoside（Callistephin chloride)	233000	40920.1	2700000	2.85695e+06	17800000	5.66093e+06	113000000	5.28845e+07
pmf0027	449	287.2	448	Cyanidin 3-O-galactoside	9	0	309000	385095	3220000	981608	31000000	1.07763e+07
pmf0203	463	301.1	498	Peonidin 3-O-glucoside chloride	9	0	148000	108642	711000	133591	4260000	437906
Notes: Q1, parent ions; Q3, characteristic fragments; SE, Standard Error.
