# Supplementary material for: Integrated Analysis of the Metabolome and Transcriptome on Anthocyanin Biosynthesis in Four Developmental Stages of Cerasus humilis Peel Coloration
Source: Int J Mol Sci. 2021 Nov 2;22(21):11880. doi: 10.3390/ijms222111880 (PMC8585068; doi:10.3390/ijms222111880)
Supplement: Supplementary file 1 [file ijms-22-11880-s001.zip › Table S2.xlsx]

## Sheet: Sheet1
Table S2. Summary of transcriptome sequencing data transcriptome assembly.
Samples Name	Raw Reads	Raw Bases	Clean Reads	GC	Q30
S1A	51285726	7692858900	46897038	0.4976	0.9247
S1B	48226696	7234004400	44635972	0.4993	0.927
S1C	49945170	7491775500	45854850	0.4911	0.9264
S2A	51529488	7729423200	46406528	0.4915	0.9261
S2B	46218178	6932726700	42480492	0.4926	0.929
S2C	50661474	7599221100	44474410	0.4861	0.9253
S3A	50967770	7645165500	47000394	0.4672	0.9281
S3B	43885570	6582835500	40704832	0.4637	0.9254
S3C	48581358	7287203700	44477414	0.4603	0.9242
S4A	50709208	7606381200	46869074	0.461	0.9342
S4B	49852844	7477926600	46851150	0.4623	0.9356
S4C	48348076	7252211400	45129428	0.4602	0.9345
	Transcript	Unigene
Total Number	176109	73035
N50 Length	2227	1917
Mean Length	1340.05	1018
