# Supplementary material for: Integrated Analysis of the Metabolome and Transcriptome on Anthocyanin Biosynthesis in Four Developmental Stages of Cerasus humilis Peel Coloration
Source: Int J Mol Sci. 2021 Nov 2;22(21):11880. doi: 10.3390/ijms222111880 (PMC8585068; doi:10.3390/ijms222111880)
Supplement: Supplementary file 1 [file ijms-22-11880-s001.zip › Table S3.xlsx]

## Sheet: Sheet1
Table S3. Anthocyanin biosynthesis related genes.
Gene name	Gene ID	S1 (RNA-seq)	S2 (RNA-seq)	S3 (RNA-seq)	S4 (RNA-seq)	KEGG Annotation
PAL	TRINITY_DN17945_c0_g2	96.6062	70.4764	27.7063	19.259	no KO assigned | (RefSeq) phenylalanine ammonia lyase
C4H	TRINITY_DN21402_c0_g2	196.332	114.411	67.6988	77.0217	K00487 trans-cinnamate 4-monooxygenase [EC:1.14.13.11] | (RefSeq) cinnamate 4-hydroxylase
4CL	TRINITY_DN21141_c0_g1	31.4106	36.586	24.2277	21.3796	K10526 OPC-8:0 CoA ligase 1 [EC:6.2.1.-] | (RefSeq) 4-coumarate--CoA ligase-like 5
4CL	TRINITY_DN25788_c2_g8	37.5399	38.9612	27.1156	11.4049	K00454 lipoxygenase [EC:1.13.11.12] | (RefSeq) 4-coumarate--CoA ligase-like 9
4CL	TRINITY_DN26276_c0_g1	113.715	271.194	316.178	843.202	no KO assigned | (RefSeq) Oxalate--CoA ligase
4CL	TRINITY_DN22885_c0_g4	140.287	61.1339	12.5337	12.34	no KO assigned | (RefSeq) 4-coumarate--CoA ligase 1
4CL	TRINITY_DN25099_c1_g5	58.6039	29.9506	10.3465	18.9132	no KO assigned | (RefSeq) 4-coumarate--CoA ligase 1
4CL	TRINITY_DN20784_c0_g2	7.947	7.34585	15.5285	17.2118	K01904 4-coumarate--CoA ligase [EC:6.2.1.12] | (RefSeq) no
CHS	TRINITY_DN24130_c1_g3	4.89386	6.83795	2.94331	2.97077	K01244 5'-methylthioadenosine nucleosidase [EC:3.2.2.16] | (RefSeq) chalcone synthase
CHS	TRINITY_DN26455_c0_g1	152.164	116.676	165.014	602.262	no KO assigned | (RefSeq) chalcone synthase
CHS	TRINITY_DN22918_c3_g4	182.192	147.216	220.361	758.082	no KO assigned | (RefSeq) chalcone synthase (CHS2)
CHS	TRINITY_DN24698_c2_g1	0.160579	0.188917	1.38444	4.02908	no KO assigned | (RefSeq) chalcone synthase (CHS1)
CHI	TRINITY_DN21962_c0_g2	12.7049	11.5623	39.5349	38.0105	no KO assigned | (RefSeq) Chalcone isomerase like
CHI	TRINITY_DN20049_c0_g1	81.8926	98.6955	107.201	141.169	no KO assigned | (RefSeq) Chalcone--flavonone isomerase 1
CHI	TRINITY_DN27242_c1_g1	0.405427	0.307948	1.44644	0.755706	no KO assigned | (RefSeq) chalcone isomerase (CHI)
F3H	TRINITY_DN16703_c0_g2	0.206602	0.350687	0.600564	0.742292	no KO assigned | (RefSeq) flavanone-3-hydroxylase
DFR	TRINITY_DN25528_c0_g2	14.2483	0.776508	113.385	221.352	K13082 bifunctional dihydroflavonol 4-reductase/flavanone 4-reductase [EC:1.1.1.219 1.1.1.234] | (RefSeq) Dihydroflavonol 4-reductase
DFR	TRINITY_DN19735_c0_g2	6.18136	9.61926	9.21074	9.74496	K00091 dihydroflavonol-4-reductase [EC:1.1.1.219] | (RefSeq) Putative dihydroflavonol 4-reductase
DFR	TRINITY_DN20956_c1_g2	257.955	191.163	317.333	747.716	no KO assigned | (RefSeq) dihydroflavonol 4-reductase
ANR	TRINITY_DN25953_c1_g5	0.356068	0.32855	1.29294	4.8546	K09753 cinnamoyl-CoA reductase [EC:1.2.1.44] | (RefSeq) Putative anthocyanidin reductase
ANR	TRINITY_DN11133_c0_g1	0.771095	0.62526	0.339319	0.217798	no KO assigned | (RefSeq) Anthocyanidin reductase ((2S)-flavan-3-ol-forming)
ANR	TRINITY_DN26038_c1_g3	90.6318	64.035	56.1234	31.9662	no KO assigned | (RefSeq) anthocyanidin reductase
ANR	TRINITY_DN24108_c0_g2	0.245886	0.391265	0.0947637	0	no KO assigned | (RefSeq) Putative anthocyanidin reductase
ANR	TRINITY_DN22881_c0_g2	3.06047	1.95882	5.36019	18.6823	no KO assigned | (RefSeq) anthocyanidin reductase-like
ANS	TRINITY_DN15939_c0_g1	122.987	162.23	272.856	948.002	no KO assigned | (RefSeq) anthocyanidin synthase
UFGT	TRINITY_DN23815_c1_g1	11.2575	17.7683	24.0637	33.6242	no KO assigned | (RefSeq) UDP-glucose:flavonoid-3-O-glycosyltranferase
UFGT	TRINITY_DN19893_c1_g5	45.549	0.954392	428.381	1222.86	no KO assigned | (RefSeq) UDP glucose:flavonoid 3-O-glucosyl transferase
UFGT	TRINITY_DN26465_c0_g5	6.21905	5.87338	6.08212	20.0197	K12937 cyanidin-3-O-glucoside 2''-O-glucuronosyltransferase [EC:2.4.1.254] | (RefSeq) Cyanidin-3-O-glucoside 2-O-glucuronosyltransferase
