# Supplementary material for: Integrated Analysis of the Metabolome and Transcriptome on Anthocyanin Biosynthesis in Four Developmental Stages of Cerasus humilis Peel Coloration
Source: Int J Mol Sci. 2021 Nov 2;22(21):11880. doi: 10.3390/ijms222111880 (PMC8585068; doi:10.3390/ijms222111880)
Supplement: Supplementary file 1 [file ijms-22-11880-s001.zip › Table S4.xlsx]

## Sheet: Sheet1
Table S4. Correlation analysis of anthocyanin synthesis genes and metabolites.
Gene ID	Gene Name	Meta ID	Meta Name	PCC	PCCP
TRINITY_DN15939_c0_g1	anthocyanidin synthase (ANS)	pmb0542	Cyanidin 3-O-malonylhexoside	0.818	0.00114401
TRINITY_DN15939_c0_g1	anthocyanidin synthase (ANS)	pmb2962	Pelargonidin O-acetylhexoside	0.89	0.000104508
TRINITY_DN15939_c0_g1	anthocyanidin synthase (ANS)	pme0094	Cyanidin 3-O-glucoside (Kuromanin)	0.878	0.000171734
TRINITY_DN15939_c0_g1	anthocyanidin synthase (ANS)	pme1773	Cyanidin 3-O-rutinoside (Keracyanin)	0.834	0.000754084
TRINITY_DN15939_c0_g1	anthocyanidin synthase (ANS)	pme3392	Pelargonidin 3-O-beta-D-glucoside（Callistephin chloride)	0.878	0.000172492
TRINITY_DN15939_c0_g1	anthocyanidin synthase (ANS)	pmf0027	Cyanidin 3-O-galactoside	0.826	0.00092815
TRINITY_DN17945_c0_g2	phenylalanine ammonia lyase (PAL)	pma1590	Peonidin O-hexoside	-0.877	0.00018115
TRINITY_DN17945_c0_g2	phenylalanine ammonia lyase (PAL)	pme1773	Cyanidin 3-O-rutinoside (Keracyanin)	-0.88	0.000157182
TRINITY_DN17945_c0_g2	phenylalanine ammonia lyase (PAL)	pme3392	Pelargonidin 3-O-beta-D-glucoside（Callistephin chloride)	-0.862	0.000309928
TRINITY_DN17945_c0_g2	phenylalanine ammonia lyase (PAL)	pmf0027	Cyanidin 3-O-galactoside	-0.87	0.000237066
TRINITY_DN17945_c0_g2	phenylalanine ammonia lyase (PAL)	pmf0203	Peonidin 3-O-glucoside chloride	-0.877	0.000178242
TRINITY_DN20784_c0_g2	4-coumarate--CoA ligase (4CL)	pme1777	Cyanidin 3,5-O-diglucoside (Cyanin)	0.857	0.000366524
TRINITY_DN21141_c0_g1	4-coumarate--CoA ligase-like (4CL)	pme1777	Cyanidin 3,5-O-diglucoside (Cyanin)	-0.826	0.000942432
TRINITY_DN21962_c0_g2	Chalcone isomerase like (CHI)	pmb2962	Pelargonidin O-acetylhexoside	0.864	0.000291538
TRINITY_DN21962_c0_g2	Chalcone isomerase like (CHI)	pme0094	Cyanidin 3-O-glucoside (Kuromanin)	0.862	0.000311255
TRINITY_DN21962_c0_g2	Chalcone isomerase like (CHI)	pme0431	Procyanidin A1	0.836	0.000704264
TRINITY_DN21962_c0_g2	Chalcone isomerase like (CHI)	pme1777	Cyanidin 3,5-O-diglucoside (Cyanin)	0.883	0.000141923
TRINITY_DN21962_c0_g2	Chalcone isomerase like (CHI)	pme3392	Pelargonidin 3-O-beta-D-glucoside（Callistephin chloride)	0.869	0.000243428
TRINITY_DN22885_c0_g4	4-coumarate--CoA ligase (4CL)	pma1590	Peonidin O-hexoside	-0.941	4.9e-06
TRINITY_DN22885_c0_g4	4-coumarate--CoA ligase (4CL)	pmb2957	Cyanidin O-syringic acid	-0.886	0.000123453
TRINITY_DN22885_c0_g4	4-coumarate--CoA ligase (4CL)	pmb2962	Pelargonidin O-acetylhexoside	-0.855	0.00038818
TRINITY_DN22885_c0_g4	4-coumarate--CoA ligase (4CL)	pme0094	Cyanidin 3-O-glucoside (Kuromanin)	-0.856	0.000378929
TRINITY_DN22885_c0_g4	4-coumarate--CoA ligase (4CL)	pme0431	Procyanidin A1	-0.824	0.000984055
TRINITY_DN22885_c0_g4	4-coumarate--CoA ligase (4CL)	pme1773	Cyanidin 3-O-rutinoside (Keracyanin)	-0.943	4.41e-06
TRINITY_DN22885_c0_g4	4-coumarate--CoA ligase (4CL)	pme3392	Pelargonidin 3-O-beta-D-glucoside（Callistephin chloride)	-0.921	2.16e-05
TRINITY_DN22885_c0_g4	4-coumarate--CoA ligase (4CL)	pmf0027	Cyanidin 3-O-galactoside	-0.943	4.4e-06
TRINITY_DN22885_c0_g4	4-coumarate--CoA ligase (4CL)	pmf0203	Peonidin 3-O-glucoside chloride	-0.941	5.19e-06
TRINITY_DN23815_c1_g1	UDP-glucose:flavonoid-3-O-glycosyltranferase (UFGT)	pma1590	Peonidin O-hexoside	0.866	0.000274559
TRINITY_DN23815_c1_g1	UDP-glucose:flavonoid-3-O-glycosyltranferase (UFGT)	pmb2957	Cyanidin O-syringic acid	0.818	0.00113925
TRINITY_DN23815_c1_g1	UDP-glucose:flavonoid-3-O-glycosyltranferase (UFGT)	pmb2962	Pelargonidin O-acetylhexoside	0.877	0.000177743
TRINITY_DN23815_c1_g1	UDP-glucose:flavonoid-4-O-glycosyltranferase (UFGT)	pme0094	Cyanidin 3-O-glucoside (Kuromanin)	0.864	0.000289662
TRINITY_DN23815_c1_g1	UDP-glucose:flavonoid-5-O-glycosyltranferase (UFGT)	pme1773	Cyanidin 3-O-rutinoside (Keracyanin)	0.895	8.28e-05
TRINITY_DN23815_c1_g1	UDP-glucose:flavonoid-6-O-glycosyltranferase (UFGT)	pme3392	Pelargonidin 3-O-beta-D-glucoside（Callistephin chloride)	0.909	4.25e-05
TRINITY_DN23815_c1_g1	UDP-glucose:flavonoid-7-O-glycosyltranferase (UFGT)	pmf0027	Cyanidin 3-O-galactoside	0.886	0.000122882
TRINITY_DN23815_c1_g1	UDP-glucose:flavonoid-8-O-glycosyltranferase (UFGT)	pmf0203	Peonidin 3-O-glucoside chloride	0.866	0.000267502
TRINITY_DN24108_c0_g2	Putative anthocyanidin reductase (ANR)	pmb0542	Cyanidin 3-O-malonylhexoside	-0.808	0.00146286
TRINITY_DN24108_c0_g2	Putative anthocyanidin reductase (ANR)	pme3392	Pelargonidin 3-O-beta-D-glucoside（Callistephin chloride)	-0.806	0.00156144
TRINITY_DN25099_c1_g5	4-coumarate--CoA ligase (4CL)	pma1590	Peonidin O-hexoside	-0.837	0.000684932
TRINITY_DN25099_c1_g5	4-coumarate--CoA ligase (4CL)	pme0431	Procyanidin A1	-0.823	0.00100191
TRINITY_DN25099_c1_g5	4-coumarate--CoA ligase (4CL)	pme1773	Cyanidin 3-O-rutinoside (Keracyanin)	-0.809	0.00143511
TRINITY_DN25099_c1_g5	4-coumarate--CoA ligase (4CL)	pmf0027	Cyanidin 3-O-galactoside	-0.822	0.00104551
TRINITY_DN25099_c1_g5	4-coumarate--CoA ligase (4CL)	pmf0203	Peonidin 3-O-glucoside chloride	-0.835	0.000730495
TRINITY_DN25788_c2_g8	4-coumarate--CoA ligase-like (4CL)	pmb0542	Cyanidin 3-O-malonylhexoside	-0.897	7.67e-05
TRINITY_DN26276_c0_g1	Oxalate--CoA ligase (4CL)	pmb2957	Cyanidin O-syringic acid	0.827	0.000900543
TRINITY_DN26276_c0_g1	Oxalate--CoA ligase (4CL)	pme3392	Pelargonidin 3-O-beta-D-glucoside（Callistephin chloride)	0.805	0.00157577
