# Supplementary material for: Integrated Analysis of the Metabolome and Transcriptome on Anthocyanin Biosynthesis in Four Developmental Stages of Cerasus humilis Peel Coloration
Source: Int J Mol Sci. 2021 Nov 2;22(21):11880. doi: 10.3390/ijms222111880 (PMC8585068; doi:10.3390/ijms222111880)
Supplement: Supplementary file 1 [file ijms-22-11880-s001.zip › Table S5.xlsx]

## Sheet: Sheet1
Table S5. Mass spectrometry detection parameters.
Mass spectrum conditions	parameter
electrospray ionization (ESI)	500 °C
Mass spectrum voltage	5500 V
curtain gas (CUR)	25 psi
collision-activated dissociation (CAD)	high
declustering potential (DP)	optimization
collision energy (CE)	Specific optimization
