# Supplementary material for: Integrated Analysis of the Metabolome and Transcriptome on Anthocyanin Biosynthesis in Four Developmental Stages of Cerasus humilis Peel Coloration
Source: Int J Mol Sci. 2021 Nov 2;22(21):11880. doi: 10.3390/ijms222111880 (PMC8585068; doi:10.3390/ijms222111880)
Supplement: Supplementary file 1 [file ijms-22-11880-s001.zip › Table S6.xlsx]

## Sheet: Sheet2
Table S6. Primer sequences for qRT-PCR.
Name	Unigene	Forward PCR primer (5'-3')	Reverse PCR primer (5'-3')	amplicon size (bp)
Actin		ATCTGCTGGAAGGTGCTGAG	CCAAGCAGCATGAAGATCAA
PAL	TRINITY_DN17945_c0_g2	GCTGAGGCTGTGGACATATT	CATTGAAGCCCACTGTTAGGA	157
4CL	TRINITY_DN21141_c0_g1	CAAGATTGTGGACCCGGAC	AGCAAATGGTGAGTGGCTGT	126
4CL	TRINITY_DN25788_c2_g8	GGGATGTGAATGAGACGGGT	TCCACTCGCGTTTCTTCTGG	196
4CL	TRINITY_DN26276_c0_g1	ACCGTTGAGCTTGTCGTGAT	AACCGCTTGAATCGGAACCT	156
4CL	TRINITY_DN22885_c0_g4	CCAACTCCCCGGAATACGTC	TGAGCTTTGCCTTTGAGGCT	129
4CL	TRINITY_DN25099_c1_g5	GTAGTCAAGCAGGCAAAGGC	TTCATTCTCGTCCGCTGTGG	180
4CL	TRINITY_DN20784_c0_g2	TTCCCATCACAGCCATCTC	CGACCTCAACAGCCTCAA	200
CHI	TRINITY_DN21962_c0_g2	GAGGTGGGAAGCATAGAGAG	TGTGAAGGATAGAGGCCAAA	124
DFR	TRINITY_DN20956_c1_g2	TGAATGTCGAAGAGCACCAGAAGT	CTTCCATGCAGCTTGCTC	134
ANS/LDOX	TRINITY_DN15939_c0_g1	GCGTGACTTGTCCATTTGGC	CCTTCTCCAGCCTTCCTTCTTC	146
UFGT	TRINITY_DN23815_c1_g1	CGTGGTTGATTCCTTGGACA	TGGCGACATAGCTCCTTTCA	139
UFGT	TRINITY_DN19893_c1_g5	CCGACGCTTTCCTTTGGTTTG	TGGCGGAGGAGGTCAGTAT	121
MYB10	TRINITY_DN26515_c0_g1	GAGCTACATGCTGTGGTCTAGTG	GCGCGCTCCCTTTAATGATTC	166
R2R3 MYB	TRINITY_DN21536_c0_g1	GTGACGTGCAATGTCTCGTG	ACCACACGTGCCAACACTAA	167
MdActin		TGACCGAATGAGCAAGGAAATTACT	TACTCAGCTTTGGCAATCCACATC
MdCHS	LOC114820492	ACCAAGTAGAGGCCAAGTTG	ATTCCAGTCCTTCTCCAGTTG	168
MdCHI	LOC103454421	CAAAGATCAAAACTTCCCACCG	GTGCTTTCCCACGATAGACTC	169
MdF3H	LOC103400025	CGCATGAGAAAACCCTACAAC	AAAATACCCCAGTCCTCACAAG	181
MdDFR	LOC103440468	GACCCCGAGAATGAAGTGATC	GGCAAAATTCAACGTCACTCC	179
MdANS	LOC103437327	CCAAGTGCGTTCCAAATTCC	CTTTTCCTTGTTCACCATGCC	110
MdUFGT	LOC103440008	CGTAGCCTTCCCTTTCACTAG	GCCACATCGTACACCCTTATG	177
MdGST	LOC103432314	GGGTGATGGTTTGCCTTTTG	TCTACAACTGGAACTTGCCC	126
ChMYB1	TRINITY_DN21536_c0_g1	ATGGAGGGATATAACTTGGGTG	TTCTTCTTTTGAATGATTCCAAGGGTCC	729
